# Supplementary material for: Chewing, dental morphology and wear in tapirs (Tapirus spp.) and a comparison of free-ranging and captive specimens
Source: PLoS One. 2020 Jun 15;15(6):e0234826. doi: 10.1371/journal.pone.0234826 (PMC7295239; doi:10.1371/journal.pone.0234826)
Supplement: S1 Dataset — (XLSX) [file pone.0234826.s005.xlsx]

## Sheet: Dental casts
Chewing, dental morphology and wear in tapirs (Tapirus spp.) and a comparison of free-ranging and captive specimens
Specimens of interest				Measurements
Species	ID		Specimen information	Maxilla
Scientific	Collection	Coll. ID	Origin	tooth length (mm)							loph width (mm)													tooth width (mm)							dental basin length (mm)												RLL (%)
Scientific name of species	Collection ID	ID of specimen within the collection	u=unknown, w=wild, z=zoo	P1	P2	P3	P4	M1	M2	M3	P1	P2anterior	P2posterior	P3a	P3p	P4a	P4p	M1a	M1p	M2a	M2p	M3a	M3p	P1	P2	P3	P4	M1	M2	M3	P2a	P2p	P3a	P3p	P4a	P4p	M1a	M1p	M2a	M2p	M3a	M3p	P2a	P2p	P3a	P3p	P4a	P4p	M1a
Tapirus indicus	NHMW	1489	w	18.84	22.1	22.1	21.56	23.43	26.59	26.46	12.91	18.67	22.19	23.28	23.34	24.08	21.34	23.33	19.44	25.02	21.17	23.07	18.51	12.91	20.43	23.31	22.71	21.385	23.095	20.79	1.61	3.3	3.83	3.64	1.83	1.13	4.57	2.71	2.97	0	0	0	0.0728507	0.149321	0.173303	0.164706	0.0848794	0.0524119	0.195049
Tapirus indicus	ZMB	4950	w	19.55	20.24	22.92	21.63	23.51	25.96	25.25	16.18	19.59	23.57	25.89	25.37	26.1	23.63	26.01	22.84	28.2	23.17	25.37	19.28	16.18	21.58	25.63	24.865	24.425	25.685	22.325	3.32	5.9	7.55	6.14	4.52	3.46	9.34	9.34	4.14	2.1	0	0	0.164032	0.291502	0.329407	0.267888	0.208969	0.159963	0.397278
Tapirus indicus	NMS	2004.163	z			22.26	22.1	22.24	28.2					24.58	23.69	26.03	24.33	25.68	21.38	27.02	23.88	25.77				24.135	25.18	23.53	25.45				5.16	6.71	3.89	2.46	4.92	6.93	5.04	0	0	0			0.231806	0.301438	0.176018	0.111312	0.221223
Tapirus indicus	ZMB	89516	z	19.41	20.52	22.91	20.65	22.73	28.26	28.85	16.13	20.66	24.4	25.58	26.43	25.25	24.98	25.83	24.84	27.31	25.95	28.44	22.56	16.13	22.53	26.005	25.115	25.335	26.63	25.5	1.01	3.48	4.85	6.4	4.31	3.78	8.35	8.92	3.63	0	0	0	0.0492203	0.169591	0.211698	0.279354	0.208717	0.183051	0.367356
Tapirus indicus	NHML	1963.7.1.1	w	19.75	18.29	22.51	21.15	22.06	26.36	28.36	18.89	21.8	25.03	26.53	27.1	26.31	25.53	26.05	23.48	27.36	23.41	26.67	21.66	18.89	23.415	26.815	25.92	24.765	25.385	24.165	3.84	5.86	9.81	9.81	5.42	4.33	9.865	9.865	7.22	3.99	0	0	0.209951	0.320394	0.435806	0.435806	0.256265	0.204728	0.447189
Tapirus indicus	SAPM	TI 3	z	19.43	20.17	21.32	20.38	22.06	28.2	26.29	16.35	19.66	23.49	23.47	24.57	24.08	23.22	24.7	22.06	27.28	23.63	25.45	21.19	16.35	21.575	24.02	23.65	23.38	25.455	23.32	0	2.41	5.42	7.14	3.97	2.24	6.34	5.93	2.87	0	0	0	0	0.119484	0.254221	0.334897	0.194799	0.109912	0.287398
Tapirus indicus	SAPM	TI 4	z	20.44	20.69	23.43	20.52	23.03	26.96	28.73	18.2	20.13	24.56	24.9	24.37	25.11	24.61	25.43	21.84	27.71	23.08	27.72	22.89	18.2	22.345	24.635	24.86	23.635	25.395	25.305	0	2.12	4.02	4.53	3.17	2.13	5.95	5.23	3.03	0	0	0	0	0.102465	0.171575	0.193342	0.154483	0.103801	0.258359
Tapirus indicus	NHMB	C3761	w	19.05	19.46	23.7	24.51		26.9	28.72	17.44	23.56	24.18	27.01	25.82	25.97	23.54		22.78	28.48	25.69	26.33	22.32	17.44	23.87	26.415	24.755		27.085	24.325	3.07	5.95	6.69	5.91	4.86	3.96	10.265	10.265	8.74	8.24	0	0	0.15776	0.305755	0.282278	0.249367	0.198286	0.161567
Tapirus indicus	MNHN	1944-267	z	16.58	18.01	21.3	22.52	22.1	27.57		13.97	18.51	19.42	21.28	20.46	25.44	21.84	24.09	20.6	24.56	21.31	24.51	20.92	13.97	18.965	20.87	23.64	22.345	22.935	22.715	2.01	1.95	2.81	2.1	2.32	1.27	5.11	1.52	1.15	0	0	0	0.111605	0.108273	0.131925	0.0985915	0.10302	0.0563943	0.231222
Tapirus indicus	ZSM	1905/1101	w				23.74		25.52	25.43						29.41	27.55		24.37	28.84	26.46	28.04	23.11				28.48		27.65	25.575					11.285	11.285			9.29	9.29	5.66	2.33					0.475358	0.475358
Tapirus indicus	ZMB	16446	z	18.98	21.14	23.64	23.61	23	28.73	26.86	16.79	21.88	24.28	26.99	26.61	28.28	25.28	25.86	22.9	28.41	25.08	25.93	21.82	16.79	23.08	26.8	26.78	24.38	26.745	23.875	3	5.71	6.48	6.86	6.75	5.47	6.3	7.12	6	3.22	0	0	0.141911	0.270104	0.274112	0.290186	0.285896	0.231681	0.273913
Tapirus indicus	NHMW	1768	z	18.67	18.27	21.76	22.27	21.47	24.67	25.81	14.51	20.15	23.86			28.43	25.6	25.58	22.89	28.64	27.01	27.23	22.31	14.51	22.005		27.015	24.235	27.825	24.77					8.5	6.14	9.07	9.07	12.125	12.125	3.75	1.18					0.381679	0.275707	0.42245
Tapirus indicus	NMS	2001.70	z	20.11	21.15	23.24	20.99	24.06	29.39		18.7	29	25.09	25.04	24.94	22.73	21.45	25.32	22.84	28.47	25.02	25.88	20.92	18.7	27.045	24.99	22.09	24.08	26.745	23.4	2.56	10.02	7.5	8.41	2.52	0	5.23	3.11	1.82	0	0	0	0.12104	0.473759	0.322719	0.361876	0.120057	0	0.217373
Tapirus indicus	SAPM	TI 5	z	19.39	21.1	22.5	21.57	23.28	27.55	26.46	18.13	20.49	24.03	25.39	26.91	27.85	27.52	26.3	25.27	28.53	25.8	26.23	23.25	18.13	22.26	26.15	27.685	25.785	27.165	24.74	3.81	10.32	10.075	10.075	10.18	8.41	10.135	10.135	7.39	6.34	2.01	0	0.180569	0.4891	0.447778	0.447778	0.471952	0.389893	0.435352
Tapirus indicus	NMP	47213	z	19.81	21.26	22.08	21.38	20.39	26.98	29.75	17.79	19.16	23.77	23.78	23.93	22.51	21.95	23.56	21.11	27.58	24.73	26.85	23.1	17.79	21.465	23.855	22.23	22.335	26.155	24.975	1.29	3.57	4.77	5.51	3.28	3.17	6.19	6.06	4.56	3.51	0.7	0	0.0606773	0.167921	0.216033	0.249547	0.153414	0.148269	0.30358
Tapirus indicus	NHML	85.806	w		19.18	22.12	21.36	21.82	25.57	26.31		17.99	22.75	23.15	22.36	23.86	23.91	24.05	22.65	27.4	24.65	26.02	21.16		20.37	22.755	23.885	23.35	26.025	23.59	2.98	7.31	5.69	5.92	3.57	3.27	7.19	6.56	5.62	3.56	0	0	0.15537	0.381126	0.257233	0.267631	0.167135	0.15309	0.329514
Tapirus indicus	NHMB	8125	u	19	20.25	20		19.75	21.5			20.75	21.25	22.25	23.75			23.75	20.25	25.25	21.75				21	23		22	23.5
Tapirus terrestris	NHML	72.4.11.1	w	17.56	17.23	20.2	19.84	20.43	23.31	22.1	16.04	19.05	22.7	23.54	23.34	23.51	21.36	23.16	20.03	23.22	21.28	23.67	19.01	16.04	20.875	23.44	22.435	21.595	22.25	21.34	3.02	7.07	5.77	5.54	1.96	0	4.85	3.4	1.67	0	1.17	1.02	0.175276	0.410331	0.285644	0.274257	0.0987903	0	0.237396
Tapirus terrestris	ZSM	1903/9527	w	18.04	17.42	20.35	19.77	19.26	24.07		15.89	18.55	20.55	22.84	22.12	22.21	21.74	22.34	19.56	23	21.2	23.35	20.3	15.89	19.55	22.48	21.975	20.95	22.1	21.825	1.56	4.61	3.88	4.21	1.2	0	2.85	2.09	0	0	0	0	0.0895522	0.264638	0.190663	0.20688	0.060698	0	0.147975
Tapirus terrestris	NHML	72.4295	w	17.47	16.22	18.69	18.94	17.82	21.7	21.09	15.74	18.93	20.61	22.14	21.63	23.4	22.26	21.23	19.93	23.98	21.74	22.82	18.63	15.74	19.77	21.885	22.83	20.58	22.86	20.725	2.62	3.99	5.81	5.64	4.22	2.94	7.215	7.215	6.09	3.17	3	0	0.161529	0.245993	0.310861	0.301766	0.222809	0.155227	0.404882
Tapirus terrestris	NHML	1885.6.26.1	w	16.2	15.84	18.29	19.04	19.66	22.01	22.14	14.82	15.86	19.43	21.16	21.39	21.21	21.22	21.83	20.02	23.48	20.99	22.56	18.79	14.82	17.645	21.275	21.215	20.925	22.235	20.675	0	2.44	2.76	3.22	1.52	1.36	4.99	3.31	0.88	0	0	0	0	0.15404	0.150902	0.176052	0.0798319	0.0714286	0.253815
Tapirus terrestris	NHML	1847.4.6.1	w	16.97	16.06	17.89	19.15	18.15	20.66	21.29	15.23	17.63	19.15	20.99	20.42	22.19	20.7	21.85	18.56	23.38	20.6	23.93	17.63	15.23	18.39	20.705	21.445	20.205	21.99	20.78	3.48	8.01	8.085	8.085	3.81	3.35	6.36	6.36	5.67	3.16	3.89	0.88	0.216687	0.498755	0.451928	0.451928	0.198956	0.174935	0.350413
Tapirus terrestris	NHMB	5691	z	17.63	15	18.32	18.14	15.67	19.58	22.42	15.3	14.08	19.64	21.35	21.95	23.6	21.41	21.55	20.19	23.72	21.04	26.17	20.9	15.3	16.86	21.65	22.505	20.87	22.38	23.535	1.36	4.9	4.12	6.51	5.38	3.1	4.72	5.4	4.58	5.62	6.75	2.25	0.0906667	0.326667	0.224891	0.355349	0.296582	0.170893	0.301213
Tapirus terrestris	MHNG	162908	w			17.62	18.24	19.21	22.29	22.88				22.68	20.84	22.73	20.4	23.21	20.14	25.4	21.89	24.91	19.4			21.76	21.565	21.675	23.645	22.155			7.59	7.59	4.64	4.11	7.15	8.54	6.48	7.52	4.98	3.7			0.43076	0.43076	0.254386	0.225329	0.372202
Tapirus terrestris	NHML	82.9.30.22	w	18.03	16.45	18.15	20.22	20.85	22.26	21.02	16.08	16.86	18.77	18.61	19.14	21.19	20.04	20.93	18.39	23.13	19.93	22.67	18.09	16.08	17.815	18.875	20.615	19.66	21.53	20.38	0	0	0.87	0.57	0	0	1.5	1.19	0	0	0	0	0	0	0.0479339	0.031405	0	0	0.0719424
Tapirus terrestris	SMNS	7573	w		15.99	19.07	18.71	18.18	20.89	21.61		16.99	17.88	19.29	18.61	21.35	18.86	20.27	17.84	21.3	18.05	21.89	16.38		17.435	18.95	20.105	19.055	19.675	19.135	2.25	3.6	3.83	3.73	2.14	2.27	4.88	4.62	3.49	1.61	0	0	0.140713	0.225141	0.200839	0.195595	0.114377	0.121325	0.268427
Tapirus terrestris	NHMB	8372	w		15.9	17.95	19.29	19.12	21.41	21.61		17.28	19.14	21.38	20.82	21.88	20.4	21.78	19.73	22.17	19.85	21.65	18		18.21	21.1	21.14	20.755	21.01	19.825	1.67	2.87	5.51	4.91	4.2	3.32	6.47	8.03	3.72	4.13	0	0	0.105031	0.180503	0.306964	0.273538	0.217729	0.17211	0.338389
Tapirus terrestris	ZSM	1910/67	w	17.88	16.66	18.94	19.48	19.47	22.07	21.72	15.48	17.93	18.72	21.4	20.6	21.79	19.9	21.33	17.55	22.85	20.49	22.95	18.51	15.48	18.325	21	20.845	19.44	21.67	20.73	2.35	4.53	4.59	5.18	3.65	2.73	5.56	4.64	4.4	3.34	3.52	0.6	0.141056	0.271909	0.242344	0.273495	0.187372	0.140144	0.285568
Tapirus terrestris	NHML	43.2.1.57	w	19.11	17.23	20.52	20.58	21.44	23.66	22.99	17.1	20.07	22.54	22.98	21.99	23.19	21.14	22.85	19.36	23.71	19.97	23.79	20.02	17.1	21.305	22.485	22.165	21.105	21.84	21.905	2.27	5.22	4.44	4.01	2.37	2.02	3.65	2.5	0	0	0	0	0.131747	0.30296	0.216374	0.195419	0.11516	0.0981535	0.170243
Tapirus terrestris	SMNS	7572	w	13.94	15.81	18.75	19.2	17.51	21.65	20.11	14.91	17.26	20.75	21.83	22.47	23.08	21.2	21.36	19.68	24.11	21.39	24.09	19.61	14.91	19.005	22.15	22.14	20.52	22.75	21.85	3.01	6.55	7.66	7.66	6.29	3.86	7.65	7.65	6.93	5.48	4.93	0.69	0.190386	0.414295	0.408533	0.408533	0.327604	0.201042	0.436893
Tapirus terrestris	ZMH	7010	w	17.17	15.22	16.93	18.87	18.25	20.03	21.03	14.9	16	18.04	17.6	18.22	20.93	18.85	19.38	17.47	20.56	17.34	21.8	18.41	14.9	17.02	17.91	19.89	18.425	18.95	20.105	1.28	2.52	2.36	3.42	2.55	2.21	3.96	3.3	1.9	0	0	0	0.0840999	0.165572	0.139398	0.202008	0.135135	0.117117	0.216986
Tapirus terrestris	MHNG	45042	w	16.92	15.8	17.2	18.36	18.93	21.07		13.61	15.99	16.35	18.21	17.19	18.65	17.9	19.03	17.6	21.64	17.34	20.54	17.62	13.61	16.17	17.7	18.275	18.315	19.49	19.08	0	0.91	1.39	1.71	0	0	4.07	2.98	2.86	0	0	0	0	0.0575949	0.080814	0.0994186	0	0	0.215003
Tapirus terrestris	ZMZ	17312	z	17.51	17.43	16.84	18.26	17.51	20.05	22.68	16.92	17.58	19.09	20.55	19.32	21.5	19.4	21.05	19.31	22.78	18.88	21.43	17.47	16.92	18.335	19.935	20.45	20.18	20.83	19.45	2.13	2.87	3.84	3.69	0.72	1.2	3.48	2.29	0	0	0	0	0.122203	0.164659	0.228029	0.219121	0.0394304	0.0657174	0.198744
Tapirus terrestris	ZMZ	14266	z	14.31	15.18	18.66	17.95	19.75	22.81	22.01	13.67	15.09	16.71	18.69	17.43	18.47	18.49	19.84	17.38	21.7	16.45	20.71	17.03	13.67	15.9	18.06	18.48	18.61	19.075	18.87	2.47	0	2.07	1.08	1.19	0	2	0	0.98	0	0	0	0.162714	0	0.110932	0.0578778	0.0662953	0	0.101266
Tapirus terrestris	ZMZ	17971	z	16.84	16.01	18.6	20.41	18.81	22.19	21.1	15.67	17.56	17.8	19.51	18.79	20.18	18.56	19.86	16.67	20.83	18.52	21.01	17.99	15.67	17.68	19.15	19.37	18.265	19.675	19.5	0.77	1.03	2.06	2.11	1.85	1.95	2.96	1.39	0	0	0	0	0.0480949	0.0643348	0.110753	0.113441	0.0906418	0.0955414	0.157363
Tapirus terrestris	ZMZ	13841	z	17.37	15.43	19.12	19.42	19.79	25.03		14.68	17.46	19.92	21.5	20.5	21.26	19.79	19.99	17.69	23.47	21.38	22.71	19.2	14.68	18.69	21	20.525	18.84	22.425	20.955	0.64	1.7	4.14	3.5	0.93	0	3.3	1.67	0	0	0	0	0.0414776	0.110175	0.216527	0.183054	0.0478888	0	0.166751
Tapirus terrestris	ZMZ	11770	z	16.45	15.86	18.19	18.26	19.54	21.33	22.3	15.28	18.36	21.99	22.4	22	22.83	21.75	21.82	20.12	24.98	20.82	22.85	17.66	15.28	20.175	22.2	22.29	20.97	22.9	20.255	1.53	2.49	3.79	3.85	3.15	2.66	4.06	3.19	1.65	0	0	0	0.0964691	0.156999	0.208356	0.211655	0.172508	0.145674	0.207779
Tapirus terrestris	ZMZ	14505	z	17.27	16.82		19.42	19.55	23.16		15.58	16.07	18.09	19.09		19.69	18.46	19.93	18.64	22.5	18.24			15.58	17.08		19.075	19.285	20.37		0	0	0		0	0	3.22	1.82	0	0			0	0			0	0	0.164706
Tapirus terrestris	NMS	1999.21.2	z	17.72	14.66	17.2	19.26	20.86	21.35	20.94	14.91	16.14	17.29	18.17	18.08	20.53	20.75	21.3	20.1	21.62	20.2	20.09	19.16	14.91	16.715	18.125	20.64	20.7	20.91	19.625	1.54	2.21	2.2	2.75	0	0.68	3.81	2.51	1.28	0	0	0	0.105048	0.15075	0.127907	0.159884	0	0.0353063	0.182646
Tapirus terrestris	NMS	2001.112	z	16.94	16.59	19.13	18.55	17.82	22.4	21.93	14.51	18.89	20.26	22.53	20.67	22.64	20.9	22.26	20.77	23.81	22.69	22.42	20.26	14.51	19.575	21.6	21.77	21.515	23.25	21.34	2.21	3.03	3.73	4.47	3.54	2.82	3.71	5.09	2.85	1.74	0	0	0.133213	0.18264	0.194982	0.233664	0.190836	0.152022	0.208193
Tapirus terrestris	NMS	2001.77.3	z				20.03	17.81	23.22	21.69						24.76	22.53	22.53	20.85	24.95	23.04	24.42	18.54				23.645	21.69	23.995	21.48					5.32	5.04	7.235	7.235	6.44	5.76	3.59	2.28					0.265602	0.251623	0.406232
Tapirus terrestris	MNHN	GG 1990-20	z	16.27	14.3	17.35	18.5	18.18	21.12		14.36	16.01	17.55	19.73	18.99	22.41	20	22.6	19.74	22.53	18.7	23.37		14.36	16.78	19.36	21.205	21.17	20.615		1.82	2.92	3.67	5.2	3.76	2.73	4.89	5.97	3.49	2.02	0		0.127273	0.204196	0.211527	0.299712	0.203243	0.147568	0.268977
Tapirus terrestris	MNHN	1938-436	z	14.76	14.27	16.02	15.91	17.73	20.1	20.67	12.93	15.86	16.49	18.53	17.79	18.68	16.99	19.2	16.34	20.71	17.84	20.83	16.39	12.93	16.175	18.16	17.835	17.77	19.275	18.61	1.09	3.04	3.08	3.5	1.59	1.58	4.04	4.63	2.21	0	0	0	0.076384	0.213034	0.19226	0.218477	0.0999371	0.0993086	0.227862
Tapirus terrestris	NMP	46078	z	16.95	15.04	17.73	18.9	17.37	20.35	22.75	15.82	18.72	20.66	21.22	20.97	21.98	20.71	22.53	19.08	23.52	20.63	23.97	19.39	15.82	19.69	21.095	21.345	20.805	22.075	21.68	2.99	7.54	5.37	5.95	3.31	2.62	6.03	7.11	3.71	3.02	0	0	0.198803	0.50133	0.302876	0.335589	0.175132	0.138624	0.34715
Tapirus terrestris	NHMW	1949	z	16.74	14.22	17.54	18.63	17.77	21.02	22.26	14.49	16.25	18.47	19.92	19.68	22.67	21.59	21.49	18.43	21.14	19.87	22.76	18.04	14.49	17.36	19.8	22.13	19.96	20.505	20.4	0	4.16	4.24	5.91	4.23	3.79	5.09	5.06	3.07	2.67	0.99	0	0	0.292546	0.241733	0.336944	0.227053	0.203435	0.286438
Tapirus terrestris	ZMB	12999	z	17.3	16.15	18.74	20.67	20.85	23.55		14.35	16.65	18.74	21.17	20.81	21.96	22.02	22.39	20.2	22.54	19.03	23.57	19.33	14.35	17.695	20.99	21.99	21.295	20.785	21.45	1.3	1.06	2.73	3.39	0.68	1.16	3.76	1.83	0	0	0	0	0.0804954	0.0656347	0.145678	0.180896	0.0328979	0.05612	0.180336
Tapirus terrestris	ZMB	7956	z	18.39	16.68	18.21	19.51	20.4	21.8	23.15	16.39	16.72	18.96	18.98	19.08	20.81	20.14	21.68	17.73	21.85	17.12	22.96	16.73	16.39	17.84	19.03	20.475	19.705	19.485	19.845	0	1.29	1.94	2.31	0	0	3.79	2.97	0	0	0	0	0	0.0773381	0.106535	0.126853	0	0	0.185784
Tapirus terrestris	ZMB	4619	z	15.68	14.22	18.03	18.59	18.86	19.46	21.92	15.78	15.93	17.88	20.01	20.43	21.55	21.17	20.87	19.65	22.02	18.95	22.36	18.55	15.78	16.905	20.22	21.36	20.26	20.485	20.455	0	2.78	3.51	3.85	4.03	2.86	3.71	5.08	3.65	2.99	0	0	0	0.195499	0.194676	0.213533	0.216783	0.153846	0.196713
Tapirus terrestris	ZMB	3786	z	16.04	15.37	18.19	17.89	18.73	21.01	21.16	14.37	17.03	18.71	20.42	18.86	20.51	20.27	20.72	18.72	22.08	19.02	21.6	18.97	14.37	17.87	19.64	20.39	19.72	20.55	20.285	0.55	2.26	2.38	2.26	0	0	2.97	4	2.23	0	0	0	0.035784	0.14704	0.130841	0.124244	0	0	0.158569
Tapirus terrestris	SMF	476	w	14.92	15.95	17.85	18.77	18.3	21.27	20.89	16.43	18.13	18.83	21.33	19.86	20.82	21.65	20.92	20.01	22.39	20.62	21.87	17.6	16.43	18.48	20.595	21.235	20.465	21.505	19.735	3.22	7.8	4.74	5.39	3.84	3.33	4.91	5.41	3.83	3.47	3.83	0	0.201881	0.489028	0.265546	0.301961	0.204582	0.177411	0.268306
Tapirus terrestris	SMF	477	w	17	16.35	18.59	20.11	19.84	22.63	21.94	15.72	17.03	18.76	19.11	18.62	22.74	20.99	22.77	19.6	23.6	20.03	22.67	17.78	15.72	17.895	18.865	21.865	21.185	21.815	20.225	2.02	2.09	3.1	3.71	2.98	2.7	7.14	6.34	4.03	1.59	0	0	0.123547	0.127829	0.166756	0.19957	0.148185	0.134262	0.359879
Tapirus terrestris	ZMB	70266	w	18.49	16.96	19.68	20.47	20.86	22.63	22.22	15.98	17.66	18.53	20.99	19.99	20.59	19.16	20.28	18.65	21.46	19.7	21.87	17.33	15.98	18.095	20.49	19.875	19.465	20.58	19.6	0	2.27	1.14	1.92	0	0	2.89	2.55	0	0	0	0	0	0.133844	0.0579268	0.097561	0	0	0.138543
Tapirus terrestris	NRM	A600902	w	15.82	17.43	20.76	18.71	20.49	23.84	23.47	16	20.2	21.5	24.05	24.08	24.69	23.3	25.07	23.41	25.18	22.93	25.67	20.62	16	20.85	24.065	23.995	24.24	24.055	23.145	2.85	6.84	8.02	8.02	5.93	5.78	9.375	9.375	7.09	6.21	5.27	2.76	0.163511	0.392427	0.38632	0.38632	0.316943	0.308926	0.45754
Tapirus terrestris	ZMB	70264	w	16.53	16.12	18.04	19.5	19.26	23.13	22.3	14.81	17.73	20.35	21.87	20.55	22.62	20.37	21.86	19.19	23.77	22.03	22.52	17.37	14.81	19.04	21.21	21.495	20.525	22.9	19.945	2.56	6.34	6.29	6.88	4.09	3.88	6.13	4.83	3.92	2.41	0	0	0.158809	0.3933	0.34867	0.381375	0.209744	0.198974	0.318276
Tapirus terrestris	ZMB	70272	w	16.16	17.68	19.1	21.21	20.91	21.5		16.09	17.1	18.99	21.08	20.17	21.26	19.46	20.79	17.91	22.52	19	20.04		16.09	18.045	20.625	20.36	19.35	20.76		0	0.42	2.36	1.8	0	0	4.03	0.99	1.66	0	0	0	0	0.0237557	0.12356	0.0942408	0	0	0.192731
Tapirus terrestris	ZMB	70262	w	15.25	15.82	18.82	20.13	19.87	23.18	23.07	14.32	19.43	20.95	22.81	22.41	24.5	23.23	22.48	20.32	25.92	21.66	23.96	19.72	14.32	20.19	22.61	23.865	21.4	23.79	21.84	3.88	7.47	6.74	8.6	4.06	3.86	7.04	6.65	4.69	3.11	1.52	0	0.245259	0.472187	0.35813	0.456961	0.201689	0.191754	0.354303
Tapirus terrestris	ZMB	70269	w	15.58	13.86	17.42	18.88	19.63	20.62	20.3	15.49	19.25	21.56	23.85	23.71	22.9	21.79	22.54	21.12	23.76	20.75	22.82	18.74	15.49	20.405	23.78	22.345	21.83	22.255	20.78					7.635	7.635	8.91	8.91	5.76	4.31	3.15	0.62					0.404396	0.404396	0.453897
Tapirus terrestris	ZMB	14889	w	15.62	16.56	18.53	19.55	19.59	21.62	20.94	14.74	17.43	19.26	21.84	21.41	23.21	21.75	22.36	20.43	23.87	21.12	21.89	18.48	14.74	18.345	21.625	22.48	21.395	22.495	20.185	4.02	7.26	6.58	6.58	4.24	4.2	8.54	8.54	5.3	3.87	1.84	0.68	0.242754	0.438406	0.3551	0.3551	0.21688	0.214834	0.435937
Tapirus terrestris	ZMH	2760	w	16.88	17.03	19.24	20.05	20.59	21.65	20.91	15.35	17.51	19.92	20.47	21.2	20.58	19.82	21.78	18.66	22.38	18.97	21.78	17.01	15.35	18.715	20.835	20.2	20.22	20.675	19.395	3.23	7.64	5.62	6.16	2.26	1.96	4.86	2.44	1.77	0	0	0	0.189665	0.44862	0.2921	0.320166	0.112718	0.0977556	0.236037
Tapirus terrestris	ZMB	70271	w	16.69	16.12	18.35	19.37	21.03	21.74	21.27	15.48	17.11	18.89	21.48	20.51	24.19	20.67	20.02	19.95	20.88	20.56	23.87	18.36	15.48	18	20.995	22.43	19.985	20.72	21.115	3.47	5.58	6.43	6.08	4.56	3.83	7.86	7.86	4.58	3.29	1.95	0.86	0.215261	0.346154	0.350409	0.331335	0.235416	0.197728	0.373752
Tapirus terrestris	ZMB	35490	w	16.85	17.02	18.39	19.29	20.16	22.29	20.93	15.52	18.44	19.42	19.45	19.95	20.27	19.26	21.07	19.87	21.56	19.79	20.5	17.96	15.52	18.93	19.7	19.765	20.47	20.675	19.23	1.5	2.99	2.94	3.38	0.7	0	4.48	4.25	2.46	0	0	0	0.0881316	0.175676	0.159869	0.183796	0.0362882	0	0.222222
Tapirus terrestris	NHMW	5199	w	16.46	18.38	20.4	19.91	21.8	24.25		16.3	17.62	20.04	21.85	21.34	22.35	20.71	21.89	18.42	23.68	20.79			16.3	18.83	21.595	21.53	20.155	22.235		1.52	1.84	3.02	2.62	0	0	4.45	2.83	2.9	0			0.0826986	0.100109	0.148039	0.128431	0	0	0.204128
Tapirus terrestris	NRM	A602150	w	16.55	15.17	16.78	18.74	18.12	22.09	21.11	14.54	17.03	18.93	21.28	20.42	22.82	22.36	22.66	20.54	25.7	22.43	24.25	18.86	14.54	17.98	20.85	22.59	21.6	24.065	21.555	2.4	6.96	4.69	6.19	4.93	3.21	6.33	5.74	4.35	3.91	2.65	0.43	0.158207	0.4588	0.279499	0.368892	0.263074	0.171291	0.349338
Tapirus terrestris	NRM	A601123	w	15.64	15.03	17.43	17.27	19.92	21.82		12.16	16.08	17.88	18.3	18.81	20.17	19.68	19.89	18.36	20.7	18.49			12.16	16.98	18.555	19.925	19.125	19.595		1.91	2.4	2.01	2.24	0	0	2.13	0.73	0	0			0.127079	0.159681	0.115318	0.128514	0	0	0.106928
Tapirus terrestris	ZMZ	15899	u	15	16.25	17.25	18.5	15.25	19.25			19.5	19	20	18.75	20.5	19	20.75	18.25	23	19.5				19.25	19.375	19.75	19.5	21.25
Tapirus terrestris	NHMB	15107	u	16.25	16.5	17	17.5	16.75	21.25			18	19	20.75	19.75	21	19	22	19	22.5	19.25				18.5	20.25	20	20.5	20.875
Tapirus terrestris	NHMB	C2864	u	15	15.75	16.5	16.75	15	18	18		17.25	20.25	20.75	20	22.5	20.5	21.5	18.25	22.75	19.5	22.75	18.75		18.75	20.375	21.5	19.875	21.125	20.75
Tapirus terrestris	NHMB	10437	u	14	15	15.5	14.5	14	17	17.25		18.5	19	21.75	20.75	22.5	19.75	22	18.25	23.5	20.5	24.5	20		18.75	21.25	21.125	20.125	22	22.25
Tapirus bairdii	ZMB	35634	w	16.99	17.11	18.75	20.61	21.08	22.43	21.8	13.29	17.67	19.7	19.94	19.28	21.7	20.38	21.43	18.13	22.9	19.57	21.62	19	13.29	18.685	19.61	21.04	19.78	21.235	20.31	0	1.27	1.33	1.34	0	0	2.35	1.2	0	0	0	0	0	0.0742256	0.0709333	0.0714667	0	0	0.11148
Tapirus bairdii	unknown	125	w	17.87	17.55	19.79	20.45	20.45	23.83	22.18	15.23	18.46	20.59	21.57	21.75	21.29	19.8	21.86	20.11	23.83	20.98	22.35	17.89	15.23	19.525	21.66	20.545	20.985	22.405	20.12	1.75	2.54	4.87	4.43	2.22	1.94	5.09	6.58	4.25	2.91	0.79	0	0.0997151	0.144729	0.246084	0.22385	0.108557	0.0948655	0.2489
Tapirus bairdii	SMF	19198	w	16.45	16.38	18.64	19.52	18.7	21	20.78	14.26	17.46	20.29	21.48	21.27	22.33	19.88	22.73	20.99	24.82	20.71	21.41	19.15	14.26	18.875	21.375	21.105	21.86	22.765	20.28			5.77	7.29	4.34	3.73	5.43	7.64	5.68	5.46	4.2	2.14			0.309549	0.391094	0.222336	0.191086	0.290374
Tapirus bairdii	ZMB	70286	w	16.55	17.22	18.3	19.28	21.24	20.98		14.74	17.94	19.3	20.04	19.34	19.94	18.99	21.88	19.06	22.11	18.97			14.74	18.62	19.69	19.465	20.47	20.54		1.55	1.42	1.58	0	0	0	1.85	1.81	0	0			0.0900116	0.0824623	0.0863388	0	0	0	0.0870998
Tapirus bairdii	ZMB	62669	w	16.57	16.31	18.32	20.02	18.34	23.06	22.5	15.04	17.98	17.73	19.86	19.38	22.19	20.98	21.29	19.45	22.93	20.98	23.04	19.16	15.04	17.855	19.62	21.585	20.37	21.955	21.1	2.51	3.91	3.84	5.01	3.07	4.4	6.87	5.26	3.48	3.99	0	0	0.153893	0.23973	0.209607	0.273472	0.153347	0.21978	0.374591
Tapirus bairdii	ZMB	70288	w	17.05	16.79	19.25	21.11	20.52	23.36	22.68	14.99	19.92	21.2	22.34	21.95	24.15	22.37	23.26	20.83	25.11	22.09	24.38	18.61	14.99	20.56	22.145	23.26	22.045	23.6	21.495	4.9	7.36	7.83	7.83	5.51	3.64	7.08	8.99	6.19	6.9	3.23	1.06	0.29184	0.438356	0.406753	0.406753	0.261014	0.17243	0.345029
[truncated: 260 more columns]
